# Supplementary material for: The edible plant microbiome: evidence for the occurrence of fruit and vegetable bacteria in the human gut
Source: Gut Microbes. 2023 Sep 23;15(2):2258565. doi: 10.1080/19490976.2023.2258565 (PMC10519362; doi:10.1080/19490976.2023.2258565)
Supplement: Supplemental Material [file KGMI_A_2258565_SM2166.xlsx]

## Sheet: Sheet1
Supplementary Data S1 Presence of putative health promoting genes in bacterial metagenome assembled genomes that were recovered from fruits and vegetables

## Sheet: Supplementary Data S1
gene_id	gene_description	module	header	MAG_ID	GenomePlant138	GenomePlant91	GenomePlant124	GenomePlant147	GenomePlant290	GenomePlant153	GenomePlant184	GenomePlant252	GenomePlant155	GenomePlant151	GenomePlant163	GenomePlant267	GenomePlant119	GenomePlant97	GenomePlant194	GenomePlant291	GenomePlant238	GenomePlant122	GenomePlant299	GenomePlant292	GenomePlant220	GenomePlant107	GenomePlant110	GenomePlant111	GenomePlant113	GenomePlant12	GenomePlant120	GenomePlant13	GenomePlant140	GenomePlant165	GenomePlant181	GenomePlant192	GenomePlant199	GenomePlant200	GenomePlant214	GenomePlant219	GenomePlant228	GenomePlant247	GenomePlant264	GenomePlant273	GenomePlant283	GenomePlant289	GenomePlant3	GenomePlant44	GenomePlant68
				Class	Acidimicrobiia	Acidobacteriae	Actinomycetia	Actinomycetia	Actinomycetia	Actinomycetia	Actinomycetia	Actinomycetia	Actinomycetia	Actinomycetia	Actinomycetia	Actinomycetia	Actinomycetia	Actinomycetia	Actinomycetia	Actinomycetia	Actinomycetia	Actinomycetia	Actinomycetia	Actinomycetia	Actinomycetia	Actinomycetia	Actinomycetia	Actinomycetia	Actinomycetia	Actinomycetia	Actinomycetia	Actinomycetia	Actinomycetia	Actinomycetia	Actinomycetia	Actinomycetia	Actinomycetia	Actinomycetia	Actinomycetia	Actinomycetia	Actinomycetia	Actinomycetia	Actinomycetia	Actinomycetia	Actinomycetia	Actinomycetia	Actinomycetia	Actinomycetia	Actinomycetia
				Order	Acidimicrobiales	Acidobacteriales	Actinomycetales	Actinomycetales	Actinomycetales	Actinomycetales	Actinomycetales	Actinomycetales	Actinomycetales	Actinomycetales	Actinomycetales	Actinomycetales	Actinomycetales	Actinomycetales	Actinomycetales	Actinomycetales	Actinomycetales	Actinomycetales	Actinomycetales	Actinomycetales	Actinomycetales	Actinomycetales	Actinomycetales	Actinomycetales	Actinomycetales	Actinomycetales	Actinomycetales	Actinomycetales	Actinomycetales	Actinomycetales	Actinomycetales	Actinomycetales	Actinomycetales	Actinomycetales	Actinomycetales	Actinomycetales	Actinomycetales	Actinomycetales	Actinomycetales	Actinomycetales	Actinomycetales	Actinomycetales	Actinomycetales	Actinomycetales	Actinomycetales
				Genus	JAAZBK01	Terracidiphilus	Curtobacterium	Microbacterium	Microbacterium	Paenarthrobacter	Microbacterium	Microbacterium	Microbacterium	Arthrobacter	Microbacterium	Microbacterium	Promicromonospora	Cellulomonas	Curtobacterium	Microbacterium	Microbacterium	Paenarthrobacter	Microbacterium	Microbacterium	Microbacterium	Microbacterium	Microbacterium	Microbacterium	Microbacterium	Microbacterium	Microbacterium	Microbacterium	Curtobacterium	Microbacterium	Phycicoccus	Microbacterium	JAAFHU01	Microbacterium	Microbacterium	Glutamicibacter	Curtobacterium	Microbacterium	Microbacterium	Paenarthrobacter	Paenarthrobacter	Arthrobacter	Actinomyces	Curtobacterium	Citricoccus
K00798	MMAB, pduO; cob(I)alamin adenosyltransferase [EC:2.5.1.17]	Cobalamin biosynthesis, cobinamide => cobalamin	ADO-CBL synthesis		1	0	0	0	0	0	0	0	0	0	0	0	0	0	0	0	0	0	0	0	0	0	0	0	0	0	0	0	0	0	1	0	0	0	0	0	0	0	0	0	0	0	0	0	0
K00798	MMAB, pduO; cob(I)alamin adenosyltransferase [EC:2.5.1.17]	Cobalamin biosynthesis, cobinamide => cobalamin	ADO-CBL synthesis		1	0	0	0	0	0	0	0	0	0	0	0	0	0	0	0	0	0	0	0	0	0	0	0	0	0	0	0	0	0	1	0	0	0	0	0	0	0	0	0	0	0	0	0	0
K02225	cobC1, cobC; cobalamin biosynthetic protein	Cobalamin biosynthesis, cobinamide => cobalamin	ADO-CBL synthesis		0	0	0	0	0	0	0	0	0	0	0	0	0	0	0	0	0	0	0	0	0	0	0	0	0	0	0	0	0	0	0	0	0	0	0	0	0	0	0	0	0	0	0	0	0
K02225	cobC1, cobC; cobalamin biosynthetic protein CobC	Cobalamin biosynthesis, cobinamide => cobalamin	ADO-CBL synthesis		0	0	0	0	0	0	0	0	0	0	0	0	0	0	0	0	0	0	0	0	0	0	0	0	0	0	0	0	0	0	0	0	0	0	0	0	0	0	0	0	0	0	0	0	0
K02227	cbiB, cobD; adenosylcobinamide-phosphate synthase [EC:6.3.1.10]	Cobalamin biosynthesis, cobinamide => cobalamin	ADO-CBL synthesis		0	0	0	0	0	0	0	0	0	0	0	0	0	0	0	0	0	0	0	0	0	0	0	0	0	0	0	0	0	0	0	0	0	0	0	0	0	0	0	0	0	0	0	0	0
K02227	cbiB, cobD; adenosylcobinamide-phosphate synthase [EC:6.3.1.10]	Cobalamin biosynthesis, cobinamide => cobalamin	ADO-CBL synthesis		0	0	0	0	0	0	0	0	0	0	0	0	0	0	0	0	0	0	0	0	0	0	0	0	0	0	0	0	0	0	0	0	0	0	0	0	0	0	0	0	0	0	0	0	0
K02227	cbiB, cobD; adenosylcobinamide-phosphate synthase [EC:6.3.1.10]	Cobalamin biosynthesis, cobinamide => cobalamin	ADO-CBL synthesis		0	0	0	0	0	0	0	0	0	0	0	0	0	0	0	0	0	0	0	0	0	0	0	0	0	0	0	0	0	0	0	0	0	0	0	0	0	0	0	0	0	0	0	0	0
K02231	cobP, cobU; adenosylcobinamide kinase / adenosylcobinamide-phosphate guanylyltransferase [EC:2.7.1.156 2.7.7.62]	Cobalamin biosynthesis, cobinamide => cobalamin	ADO-CBL synthesis		0	0	0	0	0	0	0	0	0	0	0	0	0	0	0	0	0	0	0	0	0	0	0	0	0	0	0	0	0	0	0	0	0	0	0	0	0	0	0	0	0	0	0	0	0
K02231	cobP, cobU; adenosylcobinamide kinase / adenosylcobinamide-phosphate guanylyltransferase [EC:2.7.1.156 2.7.7.62]	Cobalamin biosynthesis, cobinamide => cobalamin	ADO-CBL synthesis		0	0	0	0	0	0	0	0	0	0	0	0	0	0	0	0	0	0	0	0	0	0	0	0	0	0	0	0	0	0	0	0	0	0	0	0	0	0	0	0	0	0	0	0	0
K02231	cobP, cobU; adenosylcobinamide kinase / adenosylcobinamide-phosphate guanylyltransferase [EC:2.7.1.156 2.7.7.62]	Cobalamin biosynthesis, cobinamide => cobalamin	ADO-CBL synthesis		0	0	0	0	0	0	0	0	0	0	0	0	0	0	0	0	0	0	0	0	0	0	0	0	0	0	0	0	0	0	0	0	0	0	0	0	0	0	0	0	0	0	0	0	0
K02232	cobQ, cbiP; adenosylcobyric acid synthase [EC:6.3.5.10]	Cobalamin biosynthesis, cobinamide => cobalamin	ADO-CBL synthesis		0	0	0	0	0	0	0	0	0	0	0	0	0	0	0	0	0	0	0	0	0	0	0	0	0	0	0	0	0	0	0	0	0	0	0	0	0	0	0	0	0	0	0	0	0
K02232	cobQ, cbiP; adenosylcobyric acid synthase [EC:6.3.5.10]	Cobalamin biosynthesis, cobinamide => cobalamin	ADO-CBL synthesis		0	0	0	0	0	0	0	0	0	0	0	0	0	0	0	0	0	0	0	0	0	0	0	0	0	0	0	0	0	0	0	0	0	0	0	0	0	0	0	0	0	0	0	0	0
K02233	E2.7.8.26, cobS, cobV; adenosylcobinamide-GDP ribazoletransferase [EC:2.7.8.26]	Cobalamin biosynthesis, cobinamide => cobalamin	ADO-CBL synthesis		0	0	0	0	0	0	0	0	0	0	0	0	0	0	0	0	0	0	0	0	0	0	0	0	0	0	0	0	0	0	0	0	0	0	0	0	0	0	0	0	0	0	0	0	0
K02233	E2.7.8.26, cobS, cobV; adenosylcobinamide-GDP ribazoletransferase [EC:2.7.8.26]	Cobalamin biosynthesis, cobinamide => cobalamin	ADO-CBL synthesis		0	0	0	0	0	0	0	0	0	0	0	0	0	0	0	0	0	0	0	0	0	0	0	0	0	0	0	0	0	0	0	0	0	0	0	0	0	0	0	0	0	0	0	0	0
K19221	cobA, btuR; cob(I)alamin adenosyltransferase [EC:2.5.1.17]	Cobalamin biosynthesis, cobinamide => cobalamin	ADO-CBL synthesis		0	1	0	0	0	0	0	0	0	0	0	0	0	0	0	0	0	0	0	0	0	0	0	0	0	0	0	0	0	0	0	0	0	0	0	0	0	0	0	0	0	0	0	0	0
K19221	cobA, btuR; cob(I)alamin adenosyltransferase [EC:2.5.1.17]	Cobalamin biosynthesis, cobinamide => cobalamin	ADO-CBL synthesis		0	1	0	0	0	0	0	0	0	0	0	0	0	0	0	0	0	0	0	0	0	0	0	0	0	0	0	0	0	0	0	0	0	0	0	0	0	0	0	0	0	0	0	0	0
K19712	cobY; adenosylcobinamide-phosphate guanylyltransferase [EC:2.7.7.62]	Cobalamin biosynthesis, cobinamide => cobalamin	ADO-CBL synthesis		0	0	0	0	0	0	0	0	0	0	0	0	0	0	0	0	0	0	0	0	0	0	0	0	0	0	0	0	0	0	0	0	0	0	0	0	0	0	0	0	0	0	0	0	0
K19712	cobY; adenosylcobinamide-phosphate guanylyltransferase [EC:2.7.7.62]	Cobalamin biosynthesis, cobinamide => cobalamin	ADO-CBL synthesis		0	0	0	0	0	0	0	0	0	0	0	0	0	0	0	0	0	0	0	0	0	0	0	0	0	0	0	0	0	0	0	0	0	0	0	0	0	0	0	0	0	0	0	0	0
K13786	cobR; cob(II)yrinic acid a,c-diamide reductase [EC:1.16.8.1]	Cobalamin biosynthesis, precorrin2 => cobinamide	ADO-CBL synthesis		0	0	0	0	0	0	0	0	0	0	0	0	0	0	0	0	0	0	0	0	0	0	0	0	0	0	0	0	0	0	0	0	0	0	0	0	0	0	0	0	0	0	0	0	0
K13786	cobR; cob(II)yrinic acid a,c-diamide reductase [EC:1.16.8.1]	Cobalamin biosynthesis, precorrin2 => cobinamide	ADO-CBL synthesis		0	0	0	0	0	0	0	0	0	0	0	0	0	0	0	0	0	0	0	0	0	0	0	0	0	0	0	0	0	0	0	0	0	0	0	0	0	0	0	0	0	0	0	0	0
K00595	cobL; precorrin-6Y C5,15-methyltransferase (decarboxylating) [EC:2.1.1.132]	Cobalamin biosynthesis, precorrin2 => cobinamide	aerobic corrin ring synthesis		0	0	0	0	0	0	0	0	0	0	0	0	0	0	0	0	0	0	0	0	0	0	0	0	0	0	0	0	0	0	0	0	0	0	0	0	0	0	0	0	0	0	0	0	0
K02224	cobB-cbiA; cobyrinic acid a,c-diamide synthase [EC:6.3.5.9 6.3.5.11]	Cobalamin biosynthesis, precorrin2 => cobinamide	aerobic corrin ring synthesis		0	0	0	0	0	0	0	0	0	0	0	0	0	0	0	0	0	0	0	0	0	0	0	0	0	0	0	0	0	0	0	0	0	0	0	0	0	0	0	0	0	0	0	0	0
K02228	cobF; precorrin-6A synthase [EC:2.1.1.152]	Cobalamin biosynthesis, precorrin2 => cobinamide	aerobic corrin ring synthesis		0	0	0	0	0	0	0	0	0	0	0	0	0	0	0	0	0	0	0	0	0	0	0	0	0	0	0	0	0	0	0	0	0	1	0	0	0	0	0	0	0	0	0	0	0
K02229	cobG; precorrin-3B synthase [EC:1.14.13.83]	Cobalamin biosynthesis, precorrin2 => cobinamide	aerobic corrin ring synthesis		0	0	0	0	0	0	0	0	0	0	0	0	0	0	0	0	0	0	0	0	0	0	0	0	0	0	0	0	0	0	0	0	0	0	0	0	0	0	0	0	0	0	0	0	0
K02230	cobN; cobaltochelatase CobN [EC:6.6.1.2]	Cobalamin biosynthesis, precorrin2 => cobinamide	aerobic corrin ring synthesis		0	0	0	0	0	0	0	0	0	0	0	0	0	0	0	0	0	0	0	0	0	0	0	0	0	0	0	0	0	0	0	0	0	0	0	0	0	0	0	0	0	0	0	0	0
K03394	cobI-cbiL; precorrin-2/cobalt-factor-2 C20-methyltransferase [EC:2.1.1.130 2.1.1.151]	Cobalamin biosynthesis, precorrin2 => cobinamide	aerobic corrin ring synthesis		0	0	0	0	0	0	0	0	0	0	0	0	0	0	0	0	0	0	0	0	0	0	0	0	0	0	0	0	0	0	0	0	0	0	0	0	0	0	0	0	0	0	0	0	0
K05895	cobK-cbiJ; precorrin-6A/cobalt-precorrin-6A reductase [EC:1.3.1.54 1.3.1.106]	Cobalamin biosynthesis, precorrin2 => cobinamide	aerobic corrin ring synthesis		0	0	0	0	0	0	0	0	0	0	0	0	0	0	0	0	0	0	0	0	0	0	0	0	0	0	0	0	0	0	0	0	0	0	0	0	0	0	0	0	0	0	0	0	0
K05934	E2.1.1.131, cobJ, cbiH; precorrin-3B C17-methyltransferase [EC:2.1.1.131]	Cobalamin biosynthesis, precorrin2 => cobinamide	aerobic corrin ring synthesis		0	0	0	0	0	0	0	0	0	0	0	0	0	0	0	0	0	0	0	0	0	0	0	0	0	0	0	0	0	0	0	0	0	0	0	0	0	0	0	0	0	0	0	0	0
K05936	cobM, cbiF; precorrin-4/cobalt-precorrin-4 C11-methyltransferase [EC:2.1.1.133 2.1.1.271]	Cobalamin biosynthesis, precorrin2 => cobinamide	aerobic corrin ring synthesis		0	0	0	0	0	0	0	0	0	0	0	0	0	0	0	0	0	0	0	0	0	0	0	0	0	0	0	0	0	0	0	0	0	0	0	0	0	0	0	0	0	0	0	0	0
K06042	cobH-cbiC; precorrin-8X/cobalt-precorrin-8 methylmutase [EC:5.4.99.61 5.4.99.60]	Cobalamin biosynthesis, precorrin2 => cobinamide	aerobic corrin ring synthesis		0	0	0	0	0	0	0	0	0	0	0	0	0	0	0	0	0	0	0	0	0	0	0	0	0	0	0	0	0	0	0	0	0	0	0	0	0	0	0	0	0	0	0	0	0
K09882	cobS; cobaltochelatase CobS [EC:6.6.1.2]	Cobalamin biosynthesis, precorrin2 => cobinamide	aerobic corrin ring synthesis		0	0	0	0	0	0	0	0	0	0	0	0	0	0	0	0	0	0	0	0	0	0	0	0	0	0	0	0	0	0	0	0	0	0	0	0	0	0	0	0	0	0	0	0	0
K09883	cobT; cobaltochelatase CobT [EC:6.6.1.2]	Cobalamin biosynthesis, precorrin2 => cobinamide	aerobic corrin ring synthesis		0	0	0	0	0	0	0	0	0	0	0	0	0	0	0	0	0	0	0	0	0	0	0	0	0	0	0	0	0	0	0	0	0	0	0	0	0	0	0	0	0	0	0	0	0
K13540	cobIJ; precorrin-2 C20-methyltransferase / precorrin-3B C17-methyltransferase [EC:2.1.1.130 2.1.1.131]	Cobalamin biosynthesis, precorrin2 => cobinamide	aerobic corrin ring synthesis		0	0	0	0	0	0	0	0	0	0	0	0	0	0	0	0	0	0	0	0	0	0	0	0	0	0	0	0	0	0	0	0	0	0	0	0	0	0	0	0	0	0	0	0	0
K13540	cobIJ; precorrin-2 C20-methyltransferase / precorrin-3B C17-methyltransferase [EC:2.1.1.130 2.1.1.131]	Cobalamin biosynthesis, precorrin2 => cobinamide	aerobic corrin ring synthesis		0	0	0	0	0	0	0	0	0	0	0	0	0	0	0	0	0	0	0	0	0	0	0	0	0	0	0	0	0	0	0	0	0	0	0	0	0	0	0	0	0	0	0	0	0
K13541	cbiGH-cobJ; cobalt-precorrin 5A hydrolase / precorrin-3B C17-methyltransferase [EC:3.7.1.12 2.1.1.131]	Cobalamin biosynthesis, precorrin2 => cobinamide	aerobic corrin ring synthesis		0	0	0	0	0	0	0	0	0	0	0	0	0	0	0	0	0	0	0	0	0	0	0	0	0	0	0	0	0	0	0	0	0	0	0	0	0	0	0	0	0	0	0	0	0
K02188	cbiD; cobalt-precorrin-5B (C1)-methyltransferase [EC:2.1.1.195]	Cobalamin biosynthesis, precorrin2 => cobinamide	anaerobic corrin ring synthesis		0	0	0	0	0	0	0	0	0	0	0	0	0	0	0	0	0	0	0	0	0	0	0	0	0	0	0	0	0	0	0	0	0	0	0	0	0	0	0	0	0	0	0	0	0
K02189	cbiG; cobalt-precorrin 5A hydrolase [EC:3.7.1.12]	Cobalamin biosynthesis, precorrin2 => cobinamide	anaerobic corrin ring synthesis		0	0	0	0	0	0	0	0	0	0	0	0	0	0	0	0	0	0	0	0	0	0	0	0	0	0	0	0	0	0	0	0	0	0	0	0	0	0	0	0	0	0	0	0	0
K02190	cbiK; sirohydrochlorin cobaltochelatase [EC:4.99.1.3]	Cobalamin biosynthesis, precorrin2 => cobinamide	anaerobic corrin ring synthesis		0	0	0	0	0	0	0	0	0	0	0	0	0	0	0	0	0	0	0	0	0	0	0	0	0	0	0	0	0	0	0	0	0	0	0	0	0	0	0	0	0	0	0	0	0
K02191	cbiT; cobalt-precorrin-6B (C15)-methyltransferase [EC:2.1.1.196]	Cobalamin biosynthesis, precorrin2 => cobinamide	anaerobic corrin ring synthesis		0	0	0	0	0	0	0	0	0	0	0	0	0	0	0	0	0	0	0	0	0	0	0	0	0	0	0	0	0	0	0	0	0	0	0	0	0	0	0	0	0	0	0	0	0
K02224	cobB-cbiA; cobyrinic acid a,c-diamide synthase [EC:6.3.5.9 6.3.5.11]	Cobalamin biosynthesis, precorrin2 => cobinamide	anaerobic corrin ring synthesis		0	0	0	0	0	0	0	0	0	0	0	0	0	0	0	0	0	0	0	0	0	0	0	0	0	0	0	0	0	0	0	0	0	0	0	0	0	0	0	0	0	0	0	0	0
K02302	cysG; uroporphyrin-III C-methyltransferase / precorrin-2 dehydrogenase / sirohydrochlorin ferrochelatase [EC:2.1.1.107 1.3.1.76 4.99.1.4]	Cobalamin biosynthesis, precorrin2 => cobinamide	anaerobic corrin ring synthesis		0	1	0	0	0	0	0	0	0	0	0	0	0	0	0	0	0	0	0	0	0	0	1	0	1	0	1	0	0	0	1	0	0	0	1	0	0	0	0	1	1	1	0	0	0
K02304	MET8; precorrin-2 dehydrogenase / sirohydrochlorin ferrochelatase [EC:1.3.1.76 4.99.1.4]	Cobalamin biosynthesis, precorrin2 => cobinamide	anaerobic corrin ring synthesis		0	0	0	0	0	0	0	0	0	0	0	0	0	0	0	0	0	0	0	0	0	0	0	0	0	0	0	0	0	0	0	0	0	0	0	0	0	0	0	0	0	0	0	0	0
K03394	cobI-cbiL; precorrin-2/cobalt-factor-2 C20-methyltransferase [EC:2.1.1.130 2.1.1.151]	Cobalamin biosynthesis, precorrin2 => cobinamide	anaerobic corrin ring synthesis		0	0	0	0	0	0	0	0	0	0	0	0	0	0	0	0	0	0	0	0	0	0	0	0	0	0	0	0	0	0	0	0	0	0	0	0	0	0	0	0	0	0	0	0	0
K03399	cbiE; cobalt-precorrin-7 (C5)-methyltransferase [EC:2.1.1.289]	Cobalamin biosynthesis, precorrin2 => cobinamide	anaerobic corrin ring synthesis		0	0	0	0	0	0	0	0	0	0	0	0	0	0	0	0	0	0	0	0	0	0	0	0	0	0	0	0	0	0	0	0	0	0	0	0	0	0	0	0	0	0	0	0	0
K03795	cbiX; sirohydrochlorin cobaltochelatase [EC:4.99.1.3]	Cobalamin biosynthesis, precorrin2 => cobinamide	anaerobic corrin ring synthesis		0	0	0	0	0	0	0	0	0	0	0	0	0	0	0	0	0	0	0	0	0	0	1	0	1	0	1	0	0	0	0	0	1	0	1	0	0	1	0	1	1	1	0	0	0
K05895	cobK-cbiJ; precorrin-6A/cobalt-precorrin-6A reductase [EC:1.3.1.54 1.3.1.106]	Cobalamin biosynthesis, precorrin2 => cobinamide	anaerobic corrin ring synthesis		0	0	0	0	0	0	0	0	0	0	0	0	0	0	0	0	0	0	0	0	0	0	0	0	0	0	0	0	0	0	0	0	0	0	0	0	0	0	0	0	0	0	0	0	0
K05934	E2.1.1.131, cobJ, cbiH; precorrin-3B C17-methyltransferase [EC:2.1.1.131]	Cobalamin biosynthesis, precorrin2 => cobinamide	anaerobic corrin ring synthesis		0	0	0	0	0	0	0	0	0	0	0	0	0	0	0	0	0	0	0	0	0	0	0	0	0	0	0	0	0	0	0	0	0	0	0	0	0	0	0	0	0	0	0	0	0
K05936	cobM, cbiF; precorrin-4/cobalt-precorrin-4 C11-methyltransferase [EC:2.1.1.133 2.1.1.271]	Cobalamin biosynthesis, precorrin2 => cobinamide	anaerobic corrin ring synthesis		0	0	0	0	0	0	0	0	0	0	0	0	0	0	0	0	0	0	0	0	0	0	0	0	0	0	0	0	0	0	0	0	0	0	0	0	0	0	0	0	0	0	0	0	0
K06042	cobH-cbiC; precorrin-8X/cobalt-precorrin-8 methylmutase [EC:5.4.99.61 5.4.99.60]	Cobalamin biosynthesis, precorrin2 => cobinamide	anaerobic corrin ring synthesis		0	0	0	0	0	0	0	0	0	0	0	0	0	0	0	0	0	0	0	0	0	0	0	0	0	0	0	0	0	0	0	0	0	0	0	0	0	0	0	0	0	0	0	0	0
K13540	cobIJ; precorrin-2 C20-methyltransferase / precorrin-3B C17-methyltransferase [EC:2.1.1.130 2.1.1.131]	Cobalamin biosynthesis, precorrin2 => cobinamide	anaerobic corrin ring synthesis		0	0	0	0	0	0	0	0	0	0	0	0	0	0	0	0	0	0	0	0	0	0	0	0	0	0	0	0	0	0	0	0	0	0	0	0	0	0	0	0	0	0	0	0	0
K13540	cobIJ; precorrin-2 C20-methyltransferase / precorrin-3B C17-methyltransferase [EC:2.1.1.130 2.1.1.131]	Cobalamin biosynthesis, precorrin2 => cobinamide	anaerobic corrin ring synthesis		0	0	0	0	0	0	0	0	0	0	0	0	0	0	0	0	0	0	0	0	0	0	0	0	0	0	0	0	0	0	0	0	0	0	0	0	0	0	0	0	0	0	0	0	0
K13541	cbiGH-cobJ; cobalt-precorrin 5A hydrolase / precorrin-3B C17-methyltransferase [EC:3.7.1.12 2.1.1.131]	Cobalamin biosynthesis, precorrin2 => cobinamide	anaerobic corrin ring synthesis		0	0	0	0	0	0	0	0	0	0	0	0	0	0	0	0	0	0	0	0	0	0	0	0	0	0	0	0	0	0	0	0	0	0	0	0	0	0	0	0	0	0	0	0	0
K13541	cbiGH-cobJ; cobalt-precorrin 5A hydrolase / precorrin-3B C17-methyltransferase [EC:3.7.1.12 2.1.1.131]	Cobalamin biosynthesis, precorrin2 => cobinamide	anaerobic corrin ring synthesis		0	0	0	0	0	0	0	0	0	0	0	0	0	0	0	0	0	0	0	0	0	0	0	0	0	0	0	0	0	0	0	0	0	0	0	0	0	0	0	0	0	0	0	0	0
K21479	cbiH60; cobalt-factor III methyltransferase [EC:2.1.1.272]	Cobalamin biosynthesis, precorrin2 => cobinamide	anaerobic corrin ring synthesis		0	0	0	0	0	0	0	0	0	0	0	0	0	0	0	0	0	0	0	0	0	0	0	0	0	0	0	0	0	0	0	0	0	0	0	0	0	0	0	0	0	0	0	0	0
K22011	cfbA; sirohydrochlorin cobalto/nickelchelatase [EC:4.99.1.3 4.99.1.11]	Cobalamin biosynthesis, precorrin2 => cobinamide	anaerobic corrin ring synthesis		0	0	0	0	0	0	0	0	0	0	0	0	0	0	0	0	0	0	0	0	0	0	0	0	0	0	0	0	0	0	0	0	0	0	0	0	0	0	0	0	0	0	0	0	0
K01661	naphthoate synthase	Menaquinone biosynthesis	MISC		0	0	0	1	0	0	0	0	0	0	0	0	0	0	0	0	0	0	0	0	0	1	1	1	1	1	1	1	1	1	0	1	1	1	1	1	1	0	1	1	1	1	1	1	1
K01851	salicylate biosynthesis isochorismate synthase	Menaquinone biosynthesis	MISC		0	0	0	0	0	0	0	0	0	0	0	0	0	0	0	0	0	0	0	0	0	0	0	0	0	0	0	0	0	0	0	0	0	0	0	0	0	0	0	0	0	0	0	0	0
K01911	O-succinylbenzoic acid--CoA ligase	Menaquinone biosynthesis	MISC		0	0	0	1	0	0	0	0	0	0	0	0	0	0	0	0	0	0	0	0	0	1	1	1	1	1	1	1	1	1	1	1	1	1	1	1	1	1	1	1	1	1	1	1	1
K02361	isochorismate synthase	Menaquinone biosynthesis	MISC		0	0	0	0	0	0	0	0	0	0	0	0	0	0	0	0	0	0	0	0	0	0	0	0	0	0	0	0	0	0	0	0	0	0	0	0	0	0	0	0	0	0	0	0	0
K02548	1,4-dihydroxy-2-naphthoate octaprenyltransferase	Menaquinone biosynthesis	MISC		1	0	0	1	0	0	0	0	0	0	0	0	0	0	0	0	0	0	0	0	0	1	1	1	1	1	1	1	1	1	1	1	1	1	1	1	1	1	1	1	1	1	1	1	1
K02549	O-succinylbenzoate synthase	Menaquinone biosynthesis	MISC		0	1	0	1	0	0	0	0	0	0	0	0	0	0	0	0	0	0	0	0	0	1	1	1	1	1	1	1	1	1	1	1	1	1	1	1	1	1	1	1	1	1	0	1	1
K02551	2-succinyl-5-enolpyruvyl-6-hydroxy-3-cyclohexene-1-carboxylate synthase	Menaquinone biosynthesis	MISC		1	0	0	1	0	0	0	0	0	0	0	0	0	0	0	0	0	0	0	0	0	0	1	1	1	1	1	1	1	1	1	1	1	1	1	1	1	0	1	1	1	1	0	1	1
K02552	menaquinone-specific isochorismate synthase	Menaquinone biosynthesis	MISC		1	0	0	1	0	0	0	0	0	0	0	0	0	0	0	0	0	0	0	0	0	0	1	1	1	1	1	1	1	1	1	1	1	1	1	1	1	0	1	1	1	1	0	1	1
K03183	demethylmenaquinone methyltransferase / 2-methoxy-6-polyprenyl-1,4-benzoquinol methylase	Menaquinone biosynthesis	MISC		0	0	0	1	0	0	0	0	0	0	0	0	0	0	0	0	0	0	0	0	0	1	1	1	1	0	1	1	1	1	1	1	0	1	1	1	1	1	1	1	1	1	1	1	0
K08680	2-succinyl-6-hydroxy-2,4-cyclohexadiene-1-carboxylate synthase	Menaquinone biosynthesis	MISC		0	0	0	0	0	0	0	0	0	0	0	0	0	0	0	0	0	0	0	0	0	0	0	0	0	0	0	0	0	0	0	0	0	0	0	0	0	0	0	0	0	0	0	0	0
K12073	1,4-dihydroxy-2-naphthoyl-CoA hydrolase	Menaquinone biosynthesis	MISC		0	0	0	0	0	0	0	0	0	0	0	0	0	0	0	0	0	0	0	0	0	0	0	0	0	0	0	0	0	0	0	0	0	0	0	0	0	0	0	0	0	0	0	0	0
K19222	1,4-dihydroxy-2-naphthoyl-CoA hydrolase	Menaquinone biosynthesis	MISC		1	0	0	1	0	0	0	0	0	0	0	0	0	0	0	0	0	0	0	0	0	1	1	1	1	1	1	1	1	1	1	1	1	1	1	1	0	1	1	1	1	1	1	1	1
K00634	phosphate butyryltransferase [EC:2.3.1.19]	SCFA and alcohol conversions	SCFA and alcohol conversions		0	0	0	0	0	0	0	0	0	0	0	0	0	0	0	0	0	0	0	0	0	0	0	0	0	0	0	0	0	0	0	0	0	0	0	0	0	0	0	0	0	0	0	0	0
K00929	butyrate kinase [EC:2.7.2.7]	SCFA and alcohol conversions	SCFA and alcohol conversions		0	0	0	0	0	0	0	0	0	0	0	0	0	0	0	0	0	0	0	0	0	0	0	0	0	0	0	0	0	0	0	0	0	0	0	0	0	0	0	0	0	0	0	0	0
K01026	propionate CoA-transferase [EC:2.8.3.1]	SCFA and alcohol conversions	SCFA and alcohol conversions		0	0	0	0	0	0	0	0	0	0	0	0	0	0	0	0	0	0	0	0	0	0	0	0	0	0	0	0	0	0	0	0	0	0	0	0	0	0	0	0	0	0	0	0	0
K00925	acetate kinase [EC:2.7.2.1] [RN:R00315]	SCFA and alcohol conversions	SCFA and alcohol conversions		0	1	0	1	0	0	0	0	0	0	0	0	0	0	0	0	0	0	0	0	0	1	1	1	1	1	1	1	1	1	0	1	1	1	1	0	1	1	1	1	0	1	1	1	1
[truncated: 269 more columns]
